# Supplementary material for: Effects of adipose-derived stromal cells and endothelial progenitor cells on adipose transplant survival and angiogenesis
Source: PLoS One. 2022 Jan 13;17(1):e0261498. doi: 10.1371/journal.pone.0261498 (PMC8758088; doi:10.1371/journal.pone.0261498)
Supplement: S1 Dataset — (ZIP) [file pone.0261498.s001.zip]

Archive with 17 entries (16 files):
- Fig 1/
- Fig 1/Fig 1 A1.tif
- Fig 1/Fig 1 A2.tif
- Fig 1/Fig 1 A3.tif
- Fig 1/Fig 1 B1.tif
- Fig 1/Fig 1 B2.tif
- Fig 1/Fig 1 B3.tif
- Fig 1/Fig 1 C1.tif
- Fig 1/Fig 1 C2.tif
- Fig 1/Fig 1 C3.tif
- Fig 1/Fig 1 D1.tif
- Fig 1/Fig 1 D2.tif
- Fig 1/Fig 1 D3.tif
- Fig 1/Fig 1 D4.tif
- Fig 1/Fig 1 E1.tif
- Fig 1/Fig 1 E2.tif
- Fig 1/Fig 1 E3.tif
