# Supplementary material for: Effects of adipose-derived stromal cells and endothelial progenitor cells on adipose transplant survival and angiogenesis
Source: PLoS One. 2022 Jan 13;17(1):e0261498. doi: 10.1371/journal.pone.0261498 (PMC8758088; doi:10.1371/journal.pone.0261498)
Supplement: S2 Dataset — (ZIP) [file pone.0261498.s002.zip]

Archive with 3 entries (2 files):
- Fig 2/Fig 2A  data and analysis.xlsx
- Fig 2/Fig 2B data and analysis.xlsx
- Fig 2/
