# Supplementary material for: Effects of adipose-derived stromal cells and endothelial progenitor cells on adipose transplant survival and angiogenesis
Source: PLoS One. 2022 Jan 13;17(1):e0261498. doi: 10.1371/journal.pone.0261498 (PMC8758088; doi:10.1371/journal.pone.0261498)
Supplement: S2 Dataset — (ZIP) [file pone.0261498.s002.zip › Fig 2/Fig 2A data and analysis.xlsx]

## Sheet: Sheet1
																		Normalization to 1
				Ct均值 1	Ct均值 2	Ct均值 3	ΔCt1	ΔCt2	ΔCt3	ΔΔCt 1	ΔΔCt 2	ΔΔCt 3	Expression 1	Expression 2	Expression 3	Expression 均值	Expression SEM	Expression 1	Expression 2	Expression 3	Expression 均值	Expression SEM
		GAPDH	PBMC	18.522	18.228	18.312
			EPC-Fibronectin	20.563	20.54	20.519
			EPC-Collagen	19.128	19.299	19.423
			ASC	24.709	24.777	24.939
		CD31	PBMC	21.957	21.872	21.776	3.435	3.644	3.464	0	0.209	0.029	1	0.865137	0.980099	0.948412	0.0728018	1.05439	0.912195	1.03341	1	0.0767617
			EPC-Fibronectin	28.733	28.633	28.592	8.17	8.093	8.073	4.735	4.658	4.638	0.0375511	0.0396098	0.0401627	0.0391079	0.00137623	0.0395937	0.0417643	0.0423473	0.0412351	0.00145109
			EPC-Collagen	26.974	27.193	27.276	7.846	7.894	7.853	4.411	4.459	4.418	0.0470064	0.0454681	0.0467788	0.0464178	0.000830243	0.0495632	0.0479413	0.0493233	0.0489426	0.000875403
			ASC	ND	ND	ND	#VALUE!	#VALUE!	#VALUE!	#VALUE!	#VALUE!	#VALUE!	#VALUE!	#VALUE!	#VALUE!	#VALUE!	#VALUE!	#VALUE!	#VALUE!	#VALUE!	ND	ND
		CD34	PBMC	31.486	31.321	31.526	12.964	13.093	13.214	0	0.129	0.25	1	0.914465	0.840896	0.918454	0.0796268	1.08879	0.995657	0.915557	1	0.0866965
			EPC-Fibronectin	34.933	34.764	34.498	14.37	14.224	13.979	1.406	1.26	1.015	0.377356	0.417544	0.494828	0.42991	0.0597042	0.410861	0.454616	0.538762	0.46808	0.0650051
			EPC-Collagen	33.718	33.12	33.919	14.59	13.821	14.496	1.626	0.857	1.532	0.323985	0.552099	0.345798	0.407294	0.125878	0.352751	0.601118	0.3765	0.443456	0.137055
			ASC	ND	ND	ND	#VALUE!	#VALUE!	#VALUE!	#VALUE!	#VALUE!	#VALUE!	#VALUE!	#VALUE!	#VALUE!	#VALUE!	#VALUE!	#VALUE!	#VALUE!	#VALUE!	ND	ND
		CD45	PBMC	19.308	19.158	19.185	0.786	0.93	0.873	0	0.144	0.087	1	0.905006	0.941478	0.948828	0.0479214	1.05393	0.953815	0.992254	1	0.0505058
			EPC-Fibronectin	23.952	24.073	23.992	3.389	3.533	3.473	2.603	2.747	2.687	0.164596	0.14896	0.155286	0.156281	0.00786509	0.173473	0.156994	0.163661	0.164709	0.00828927
			EPC-Collagen	23.246	23.306	23.312	4.118	4.007	3.889	3.332	3.221	3.103	0.0993043	0.107246	0.116387	0.107646	0.00854828	0.10466	0.11303	0.122664	0.113451	0.0090093
			ASC	ND	ND	ND	#VALUE!	#VALUE!	#VALUE!	#VALUE!	#VALUE!	#VALUE!	#VALUE!	#VALUE!	#VALUE!	#VALUE!	#VALUE!	#VALUE!	#VALUE!	#VALUE!	ND	ND
		VEGFA	PBMC	26.932	26.733	26.63	8.41	8.505	8.318	0	0.095	-0.092	1	0.936272	1.06585	1.00071	0.0647901	0.999294	0.935611	1.06509	1	0.0647444
			EPC-Fibronectin	32.63	32.604	32.776	12.067	12.064	12.257	3.657	3.654	3.847	0.0792745	0.0794395	0.0694924	0.0760688	0.00569588	0.0792185	0.0793834	0.0694434	0.0760151	0.00569186
			EPC-Collagen	33.9	34.007	33.592	14.772	14.708	14.169	6.362	6.298	5.759	0.0121576	0.012709	0.0184658	0.0144441	0.00349376	0.012149	0.0127001	0.0184528	0.014434	0.00349129
			ASC	30.158	30.465	30.608	5.449	5.688	5.669	-2.961	-2.722	-2.741	7.78663	6.59787	6.68534	7.02328	0.66253	7.78114	6.59321	6.68062	7.01832	0.662062
		VEGFR1	PBMC	32.48	31.494	31.933	13.958	13.266	13.621	0	-0.692	-0.337	1	1.61552	1.26313	1.29288	0.308838	0.773465	1.24955	0.976985	1	0.238875
			EPC-Fibronectin	34.971	34.864	34.992	14.408	14.324	14.473	0.45	0.366	0.515	0.732043	0.775931	0.699793	0.735922	0.0382169	0.56621	0.600156	0.541266	0.56921	0.0295595
			EPC-Collagen	34.15	34.052	34.113	15.022	14.753	14.69	1.064	0.795	0.732	0.478304	0.576343	0.602069	0.552239	0.0653084	0.369952	0.445781	0.465679	0.427137	0.0505138
			ASC	ND	ND	ND	#VALUE!	#VALUE!	#VALUE!	#VALUE!	#VALUE!	#VALUE!	#VALUE!	#VALUE!	#VALUE!	#VALUE!	#VALUE!	#VALUE!	#VALUE!	#VALUE!	ND	ND
		ANGPT1	PBMC	25.955	25.528	25.62	7.433	7.3	7.308	0	-0.133	-0.125	1	1.09657	1.09051	1.06236	0.0540902	0.941301	1.0322	1.0265	1	0.0509151
			EPC-Fibronectin	30.941	30.928	30.641	10.378	10.388	10.122	2.945	2.955	2.689	0.129857	0.12896	0.155071	0.137963	0.0148228	0.122235	0.121391	0.145968	0.129865	0.0139527
			EPC-Collagen	ND	ND	ND	#VALUE!	#VALUE!	#VALUE!	#VALUE!	#VALUE!	#VALUE!	#VALUE!	#VALUE!	#VALUE!	#VALUE!	#VALUE!	#VALUE!	#VALUE!	#VALUE!	ND	ND
			ASC	25.137	25.347	25.415	0.428	0.57	0.476	-7.005	-6.863	-6.957	128.444	116.404	124.241	123.03	6.11077	120.905	109.571	116.948	115.808	5.75207
		vWF	PBMC	34.004	33.759	34.398	15.482	15.531	16.086	0	0.049	0.604	1	0.966606	0.657927	0.874844	0.188596	1.14306	1.10489	0.752051	1	0.215577
			EPC-Fibronectin	36.748	36.875	36.952	16.185	16.335	16.433	0.703	0.853	0.951	0.614293	0.553632	0.517274	0.561733	0.0490145	0.702175	0.632835	0.591275	0.642095	0.0560266
			EPC-Collagen	ND	ND	ND
			ASC	ND	ND	ND
