# Supplementary material for: Effects of adipose-derived stromal cells and endothelial progenitor cells on adipose transplant survival and angiogenesis
Source: PLoS One. 2022 Jan 13;17(1):e0261498. doi: 10.1371/journal.pone.0261498 (PMC8758088; doi:10.1371/journal.pone.0261498)
Supplement: S2 Dataset — (ZIP) [file pone.0261498.s002.zip › Fig 2/Fig 2B data and analysis.xlsx]

## Sheet: Sheet1
		Ct均值 1	Ct均值 2	Ct均值 3	ΔCt1	ΔCt2	ΔCt3	ΔΔCt 1	ΔΔCt 2	ΔΔCt 3	Expression 1	Expression 2	Expression 3	RQ	STDEV
CD90	MSC	32.953	32.729	32.999	14.333	14.109	14.379	0.0593333	-0.164667	0.105333	0.959707	1.12091	0.92959	1.0034	0.102871
	ASC	31.781	31.625	31.581	13.8747	13.7187	13.6747	-0.399	-0.555	-0.599	1.31859	1.46917	1.51467	1.43414	0.102622
	PBMC	ND	ND	ND	ND	ND	ND	ND	ND	ND	ND	ND	ND	ND	ND
CD73	MSC	24.733	24.656	24.656	6.113	6.036	6.036	0.0513333	-0.0256667	-0.0256667	0.965044	1.01795	1.01795	1.00031	0.0305453
	ASC	22.8	22.826	22.971	4.89367	4.91967	5.06467	-1.168	-1.142	-0.997	2.247	2.20687	1.99585	2.1499	0.134919
	PBMC	22.963	22.821	22.945	5.05667	4.91467	5.03867	-1.005	-1.147	-1.023	2.00694	2.21453	2.03214	2.08454	0.113279
CD105	MSC	24.961	24.538	24.826	6.341	5.918	6.206	0.186	-0.237	0.051	0.87904	1.17854	0.965267	1.00762	0.154175
	ASC	23.971	23.722	23.841	5.70783	5.45883	5.57783	-0.447167	-0.696167	-0.577167	1.36336	1.62019	1.49192	1.49182	0.128417
	PBMC	ND	ND	ND	ND	ND	ND	ND	ND	ND	ND	ND	ND	ND	ND
CD29	MSC	32.293	32.194	32.933	13.673	13.574	14.313	-0.180333	-0.279333	0.459667	1.13315	1.21363	0.727154	1.02464	0.260758
	ASC	30.889	31.12	31.431	12.9827	13.2137	13.5247	-0.870667	-0.639667	-0.328667	1.82851	1.55797	1.25585	1.54744	0.286473
	PBMC	ND	ND	ND	ND	ND	ND	ND	ND	ND	ND	ND	ND	ND	ND
CD44	MSC	27.967	27.944	27.947	9.347	9.324	9.327	0.0143333	-0.00866667	-0.00566667	0.990114	1.00603	1.00394	1.00002	0.00864647
	ASC	27.364	27.4	27.486	9.45767	9.49367	9.57967	0.125	0.161	0.247	0.917004	0.894405	0.842647	0.884685	0.0381196
	PBMC	26.158	26.177	26.182	5.37533	5.39433	5.39933	-3.95733	-3.93833	-3.93333	15.5337	15.3305	15.2775	15.3806	0.135274
GAPDH	MSC	18.312	18.975	18.573
	ASC	17.791	17.959	17.969
	PBMC	20.875	20.678	20.795
