# Supplementary material for: Effects of adipose-derived stromal cells and endothelial progenitor cells on adipose transplant survival and angiogenesis
Source: PLoS One. 2022 Jan 13;17(1):e0261498. doi: 10.1371/journal.pone.0261498 (PMC8758088; doi:10.1371/journal.pone.0261498)
Supplement: S3 Dataset — (ZIP) [file pone.0261498.s003.zip]

Archive with 12 entries (11 files):
- Fig 3/
- Fig 3/Fig 3 A.tif
- Fig 3/Fig 3 B.tif
- Fig 3/Fig 3 C.tif
- Fig 3/Fig 3 D.tif
- Fig 3/Fig 3 E.tif
- Fig 3/Fig 3 F.tif
- Fig 3/Fig 3 H-I data and analysis.xlsx
- Fig 3/Fig 3 J1.tif
- Fig 3/Fig 3 J2.tif
- Fig 3/Fig 3 J3.tif
- Fig 3/Fig 3 J4.tif
