# Supplementary material for: Effects of adipose-derived stromal cells and endothelial progenitor cells on adipose transplant survival and angiogenesis
Source: PLoS One. 2022 Jan 13;17(1):e0261498. doi: 10.1371/journal.pone.0261498 (PMC8758088; doi:10.1371/journal.pone.0261498)
Supplement: S3 Dataset — (ZIP) [file pone.0261498.s003.zip › Fig 3/Fig 3 H-I data and analysis.xlsx]

## Sheet: Sheet1
Tube formation analysis with image J
Image Name	Analysed area	Nb extrem.	Nb nodes	Nb Junctions	Nb master junction	Nb master segments	Tot. master segments lenght	Nb meshes	Tot.meshes area	Nb peaces	Nb segments	Nb branches	Nb isol. seg.	Tot. lenght	Tot. branching lenght	Tot. segments lenght	Tot. branches lenght	Tot. isol. branches lenght	Branching interval	Mesh index	Mean Mesh Size
1：1 a-tr	2304000	165	220	55	28	41	5938	15	22740	147	61	83	39	12762	10352	2507	5145	2410	32.735	104.175	1360.6
1：1 b-tr	2304000	154	262	82	23	47	3788	15	22645	199	81	86	32	11028	8354	3197	5157	2674	37.174	164.696	1509.7
1：1 c-tr	2304000	133	183	50	20	42	2060	12	16840	142	44	65	33	7548	5568	1765	3803	1980	27.154	103	1403.3
1：2 a-tr	2304000	201	263	68	26	56	3769	17	28578	203	67	77	59	11027	7799	3370	4429	3228	43.766	144.962	1681.1
1：2 b-tr	2304000	223	221	58	23	44	2924	14	27649	190	58	85	58	15081	8687	2535	4152	3394	52.714	122.385	1895.3
1：2 c-tr	2304000	145	175	53	8	29	2051	6	9958	149	37	81	31	8086	6079	1715	4364	2007	21.173	256.375	1659.7
1：4 a-tr	2304000	205	214	49	24	41	6202	14	18423	177	53	83	61	10388	7732	2477	5255	3656	25.988	101.672	1854.9
1：4 b-tr	2304000	207	222	58	17	43	2532	11	17622	190	49	79	62	10871	7161	2144	5017	3710	27.139	148.941	1602
1：4 c-tr	2304000	206	209	58	6	31	2450	8	11328	192	44	92	56	10853	7675	2056	5619	3178	22.348	408.333	1416
2：1 a-tr	2304000	180	243	66	14	43	2645	10	20989	188	52	96	40	10802	8347	2195	6152	2455	22.865	188.929	2098.9
2：1 b-tr	2304000	152	331	71	22	54	2956	13	25407	215	61	86	38	11761	8508	2791	4717	2253	33.039	158.095	1839.4
2：1 c-tr	2304000	152	257	72	23	51	3301	15	25825	186	68	84	34	10007	7878	2816	5062	2129	33.524	143.522	1721.7
4：1 a-tr	2304000	162	402	111	48	82	5551	25	54374	248	122	94	32	13080	11144	4748	6396	1936	50.511	115.646	2175
4：1 b-tr	2304000	157	433	94	36	67	5242	18	40898	220	97	89	34	13269	10353	4597	5756	2916	51.652	145.611	2272.1
4：1 c-tr	2304000	153	458	123	44	80	5401	21	53225	260	113	81	36	13620	11723	4380	5943	1897	58.765	112.047	2789.9
ASC a-tr	2304000	175	168	49	7	23	1857	7	15960	159	38	67	54	8692	5543	1498	4045	3149	22.358	265.286	2280
ASC b-tr	2304000	220	188	52	17	38	2269	10	17345	180	42	62	76	10560	5569	1948	3621	4991	31.419	133.471	1734.5
ASC c-tr	2304000	160	173	45	8	29	2072	8	17483	166	36	64	56	7002	5351	1713	3838	3651	28.205	213.75	1996.6
EPC a-tr	2304000	185	476	131	64	111	6839	37	66037	290	151	97	42	14418	12100	5976	6124	2318	61.608	106.859	1784.8
EPC b-tr	2304000	159	438	118	54	89	6178	31	55048	281	121	87	39	14063	12868	4906	5962	2132	54.753	107.357	1661.5
EPC c-tr	2304000	184	395	114	53	95	5647	25	43359	260	119	98	43	14378	11718	4933	6785	2660	50.337	106.547	1734.4
Ordinary one-way ANOVA results								multiple comparisons
Table Analyzed	混合成管10x 管长							Number of families	1
Data sets analyzed	A-G							Number of comparisons per family	21
								Alpha	0.05
ANOVA summary
F	26.04							Tukey's multiple comparisons test	Mean Diff.	95.00% CI of diff.	Below threshold?	Summary	Adjusted P Value
P value	<0.0001							EPC vs. 4:1	823.3	-673.2 to 2320	No	ns	0.523	A-B
P value summary	****							EPC vs. 2:1	3254	1758 to 4750	Yes	****	<0.0001	A-C
Significant diff. among means (P < 0.05)?	Yes							EPC vs. 1:1	3294	1798 to 4791	Yes	****	<0.0001	A-D
R squared	0.9178							EPC vs. 1:2	3307	1810 to 4803	Yes	****	<0.0001	A-E
								EPC vs. 1:4	3732	2235 to 5228	Yes	****	<0.0001	A-F
Brown-Forsythe test								EPC vs. ASC	4155	2659 to 5652	Yes	****	<0.0001	A-G
F (DFn, DFd)	1.581 (6, 14)							4:1 vs. 2:1	2431	934.2 to 3927	Yes	**	0.0011	B-C
P value	0.2246							4:1 vs. 1:1	2471	974.5 to 3967	Yes	***	0.0009	B-D
P value summary	ns							4:1 vs. 1:2	2483	986.8 to 3980	Yes	***	0.0009	B-E
Are SDs significantly different (P < 0.05)?	No							4:1 vs. 1:4	2908	1412 to 4405	Yes	***	0.0002	B-F
								4:1 vs. ASC	3332	1836 to 4828	Yes	****	<0.0001	B-G
Bartlett's test								2:1 vs. 1:1	40.33	-1456 to 1537	No	ns	>0.9999	C-D
Bartlett's statistic (corrected)								2:1 vs. 1:2	52.67	-1444 to 1549	No	ns	>0.9999	C-E
P value								2:1 vs. 1:4	477.7	-1019 to 1974	No	ns	0.9211	C-F
P value summary								2:1 vs. ASC	901.3	-595.2 to 2398	No	ns	0.4251	C-G
Are SDs significantly different (P < 0.05)?								1:1 vs. 1:2	12.33	-1484 to 1509	No	ns	>0.9999	D-E
								1:1 vs. 1:4	437.3	-1059 to 1934	No	ns	0.9463	D-F
ANOVA table	SS	DF	MS	F (DFn, DFd)	P value			1:1 vs. ASC	861	-635.5 to 2357	No	ns	0.4746	D-G
Treatment (between columns)	45019204	6	7503201	F (6, 14) = 26.04	P<0.0001			1:2 vs. 1:4	425	-1071 to 1921	No	ns	0.9528	E-F
Residual (within columns)	4033601	14	288114					1:2 vs. ASC	848.7	-647.8 to 2345	No	ns	0.4903	E-G
Total	49052805	20						1:4 vs. ASC	423.7	-1073 to 1920	No	ns	0.9534	F-G
Data summary								Test details	Mean 1	Mean 2	Mean Diff.	SE of diff.	n1	n2	q	DF
Number of treatments (columns)	7							EPC vs. 4:1	6221	5398	823.3	438.3	3	3	2.657	14
Number of values (total)	21							EPC vs. 2:1	6221	2967	3254	438.3	3	3	10.5	14
								EPC vs. 1:1	6221	2927	3294	438.3	3	3	10.63	14
								EPC vs. 1:2	6221	2915	3307	438.3	3	3	10.67	14
								EPC vs. 1:4	6221	2490	3732	438.3	3	3	12.04	14
								EPC vs. ASC	6221	2066	4155	438.3	3	3	13.41	14
								4:1 vs. 2:1	5398	2967	2431	438.3	3	3	7.843	14
								4:1 vs. 1:1	5398	2927	2471	438.3	3	3	7.974	14
								4:1 vs. 1:2	5398	2915	2483	438.3	3	3	8.013	14
								4:1 vs. 1:4	5398	2490	2908	438.3	3	3	9.385	14
								4:1 vs. ASC	5398	2066	3332	438.3	3	3	10.75	14
								2:1 vs. 1:1	2967	2927	40.33	438.3	3	3	0.1301	14
								2:1 vs. 1:2	2967	2915	52.67	438.3	3	3	0.1699	14
								2:1 vs. 1:4	2967	2490	477.7	438.3	3	3	1.541	14
								2:1 vs. ASC	2967	2066	901.3	438.3	3	3	2.908	14
								1:1 vs. 1:2	2927	2915	12.33	438.3	3	3	0.0398	14
								1:1 vs. 1:4	2927	2490	437.3	438.3	3	3	1.411	14
								1:1 vs. ASC	2927	2066	861	438.3	3	3	2.778	14
								1:2 vs. 1:4	2915	2490	425	438.3	3	3	1.371	14
								1:2 vs. ASC	2915	2066	848.7	438.3	3	3	2.739	14
								1:4 vs. ASC	2490	2066	423.7	438.3	3	3	1.367	14
