# Supplementary material for: Effects of adipose-derived stromal cells and endothelial progenitor cells on adipose transplant survival and angiogenesis
Source: PLoS One. 2022 Jan 13;17(1):e0261498. doi: 10.1371/journal.pone.0261498 (PMC8758088; doi:10.1371/journal.pone.0261498)
Supplement: S4 Dataset — (ZIP) [file pone.0261498.s004.zip]

Archive with 10 entries (9 files):
- Fig 4/
- Fig 4/Fig 4 A1 (EGM2 assay medium 4X).tif
- Fig 4/Fig 4 A2 (EGM2 assay medium 10X).tif
- Fig 4/Fig 4 B-C data and analysis.xlsx
- Fig 4/Fig 4 B1 (EGM2 complete medium 4X).tif
- Fig 4/Fig 4 B2 (EGM2 complete medium 10X).tif
- Fig 4/Fig 4 C1 (ASC supernatant 4X).tif
- Fig 4/Fig 4 C2 (ASC supernatant 10X).tif
- Fig 4/Fig 4 D1 (EPC supernatant 4X).tif
- Fig 4/Fig 4 D2 (EPC supernatant 10X).tif
