# Supplementary material for: Effects of adipose-derived stromal cells and endothelial progenitor cells on adipose transplant survival and angiogenesis
Source: PLoS One. 2022 Jan 13;17(1):e0261498. doi: 10.1371/journal.pone.0261498 (PMC8758088; doi:10.1371/journal.pone.0261498)
Supplement: S4 Dataset — (ZIP) [file pone.0261498.s004.zip › Fig 4/Fig 4 B-C data and analysis.xlsx]

## Sheet: Sheet1
	Analysed area	Nb extrem.	Nb nodes	Nb Junctions	Nb master junction	Nb master segments	Tot. master segments lenght	Nb meshes	Tot.meshes area	Nb peaces	Nb segments	Nb branches	Nb isol. seg.	Tot. lenght	Tot. branching lenght	Tot. segments lenght	Tot. branches lenght	Tot. isol. branches lenght	Branching interval	Mesh index	Mean Mesh Size
ASC supernatant	2304000	162	870	238	133	214	16818	64	389895	433	281	142	10	23364	22943	15298	7645	421	107.732	126.451	6092.1
	2304000	215	806	230	103	174	14852	42	329579	447	252	175	20	24794	23247	13285	9962	1547	75.914	144.194	7847.1
	2304000	186	839	237	114	189	15720	53	438782	440	272	156	12	23137	22287	14128	8159	850	90.564	137.895	8278.9
	2304000	161	770	211	102	167	13635	45	421609	394	240	149	5	20307	20067	12178	7889	240	81.732	133.676	9369.1
	2304000	180	507	143	54	104	9649	22	105282	302	139	146	17	18661	17684	8693	8991	977	59.541	178.685	4785.5
	2304000	201	569	155	46	90	9116	19	61549	333	149	167	17	18459	17269	7913	9356	1190	47.383	198.174	3239.4
EGM2 FCS	2304000	317	109	32	0	19	921	1	1232	205	13	69	123	13853	5424	735	4689	8429	10.652	0	1232
	2304000	282	216	64	5	35	2136	5	6755	231	40	112	79	14061	9200	1716	7484	4861	15.321	427.2	1351
	2304000	274	162	45	1	29	996	2	2709	202	17	100	85	13852	7711	760	6951	6141	7.6	996	1354.5
	2304000	329	145	45	3	28	2171	4	8253	226	24	87	115	14348	7035	1924	5111	7313	22.115	723.667	2063.2
	2304000	283	175	51	2	32	1528	3	3999	217	28	103	86	13257	7572	1273	6299	5685	12.359	764	1333
	2304000	259	142	43	0	30	989	2	2034	192	14	101	77	11955	6654	774	5880	5301	7.663	0	1017
EGM2 MV	2304000	312	111	32	1	21	599	0	0	199	11	70	118	13788	5780	450	5330	8008	6.429	599	0
	2304000	318	87	24	1	19	514	2	3591	194	8	58	128	12597	4248	415	3833	8349	7.155	514	1795.5
	2304000	294	361	93	35	71	5375	17	95244	287	94	96	97	17363	10821	4739	6082	6542	49.365	153.571	5602.6
	2304000	310	336	98	23	64	4843	10	23595	302	78	142	82	17767	13069	4223	8846	4698	29.739	210.565	2359.5
	2304000	307	141	41	5	24	1898	3	4182	208	26	71	111	13372	5960	1617	4343	7412	22.775	379.6	1394
	2304000	277	175	48	8	32	2211	4	16072	211	32	83	96	13564	7056	1919	5137	6508	23.12	276.375	4018
EPC supernatant	2304000	182	586	165	63	113	10446	25	88638	339	170	156	13	19750	19032	9299	9733	718	59.609	165.81	3545.5
	2304000	156	847	235	124	201	13653	65	266391	429	280	144	5	19930	19726	12121	7605	204	84.174	110.105	4098.3
	2304000	170	403	119	30	63	8104	15	87092	261	109	134	18	17149	16051	7203	8848	1098	53.754	270.133	5806.1
	2304000	152	587	158	70	120	9347	33	93522	318	177	131	10	15824	15199	8203	6996	625	62.618	133.529	2834
	2304000	153	666	179	85	142	10888	38	159414	345	201	135	9	16818	16170	9662	6508	648	71.57	128.094	4195.1
	2304000	187	558	161	66	118	9089	28	78547	333	166	151	16	17594	16909	7978	8931	685	52.834	137.712	2805.2
Table Analyzed	Number of Nodes in tube formation								Table Analyzed	Total of master segments length in tube formation
One-way analysis of variance									One-way analysis of variance
P value	< 0.0001								P value	< 0.0001
P value summary	***								P value summary	***
Are means signif. different? (P < 0.05)	Yes								Are means signif. different? (P < 0.05)	Yes
Number of groups	4								Number of groups	4
F	33.17								F	42.87
R squared	0.8327								R squared	0.8654
Bartlett's test for equal variances									Bartlett's test for equal variances
Bartlett's statistic (corrected)	7.876								Bartlett's statistic (corrected)	9.862
P value	0.0487								P value	0.0198
P value summary	*								P value summary	*
Do the variances differ signif. (P < 0.05)	Yes								Do the variances differ signif. (P < 0.05)	Yes
ANOVA Table	SS	df	MS						ANOVA Table	SS	df	MS
Treatment (between columns)	1473000	3	491100						Treatment (between columns)	603200000	3	201100000
Residual (within columns)	296100	20	14800						Residual (within columns)	93810000	20	4690000
Total	1769000	23							Total	697000000	23
Bonferroni's Multiple Comparison Test	Mean Diff.	t	Significant? P < 0.05?	Summary	95% CI of diff				Bonferroni's Multiple Comparison Test	Mean Diff.	t	Significant? P < 0.05?	Summary	95% CI of diff
ASC supernatant vs EGM2FCS	568.7	8.095	Yes	***	363.1 to 774.3				ASC supernatant vs EGM2FCS	11840	9.47	Yes	***	8182 to 15500
ASC supernatant vs EGM2MV	525	7.474	Yes	***	319.4 to 730.6				ASC supernatant vs EGM2MV	10730	8.577	Yes	***	7065 to 14380
ASC supernatant vs EPC supernatant	119	1.694	No	ns	-86.62 to 324.6				ASC supernatant vs EPC supernatant	3044	2.434	No	ns	-616.1 to 6704
EGM2FCS vs EGM2MV	-43.67	0.6216	No	ns	-249.3 to 161.9				EGM2FCS vs EGM2MV	-1117	0.8929	No	ns	-4776 to 2543
EGM2FCS vs EPC supernatant	-449.7	6.401	Yes	***	-655.3 to -244.1				EGM2FCS vs EPC supernatant	-8798	7.036	Yes	***	-12460 to -5138
EGM2MV vs EPC supernatant	-406	5.78	Yes	***	-611.6 to -200.4				EGM2MV vs EPC supernatant	-7681	6.143	Yes	***	-11340 to -4021
