# Supplementary material for: Effects of adipose-derived stromal cells and endothelial progenitor cells on adipose transplant survival and angiogenesis
Source: PLoS One. 2022 Jan 13;17(1):e0261498. doi: 10.1371/journal.pone.0261498 (PMC8758088; doi:10.1371/journal.pone.0261498)
Supplement: S5 Dataset — (ZIP) [file pone.0261498.s005.zip]

Archive with 8 entries (7 files):
- Fig 5/Fig  5 quantification of cell invasion and migration.xlsx
- Fig 5/Fig 5 A1ú¿Transmigration-EGM2 assay medium).tif
- Fig 5/Fig 5 A1ú¿invasion-EGM2 assay medium).tif
- Fig 5/Fig 5 A2ú¿Transmigration-EPC supernatant).tif
- Fig 5/Fig 5 A2ú¿invasion-EPC supernatant).tif
- Fig 5/Fig 5 A3ú¿Transmigration-ASC supernatant).tif
- Fig 5/Fig 5 A3ú¿invasion-ASC supernatant).tif
- Fig 5/
