# Supplementary material for: Effects of adipose-derived stromal cells and endothelial progenitor cells on adipose transplant survival and angiogenesis
Source: PLoS One. 2022 Jan 13;17(1):e0261498. doi: 10.1371/journal.pone.0261498 (PMC8758088; doi:10.1371/journal.pone.0261498)
Supplement: S5 Dataset — (ZIP) [file pone.0261498.s005.zip › Fig 5/Fig 5 quantification of cell invasion and migration.xlsx]

## Sheet: Sheet1
The cell numbers were counted by image J software manually
											well 1			well 2			well 3				well 4			well 5				well 6
migration	ASC supernatant	EPC supernatant	EGM2FCS						ASC supernatant
well1	463	294	201
well2	534	346	248
well3	514	352	209
well4	472	305	284
well5	396	368	226
well6	437	376	216
1 Way analyzed
Table Analyzed	migration								EGM2 FCS
One-way analysis of variance
P value	< 0.0001
P value summary	***
Are means signif. different? (P < 0.05)	Yes
Number of groups	3
F	55.9
R squared	0.8817
Bartlett's test for equal variances									EPC supernatant
Bartlett's statistic (corrected)	1.347
P value	0.5099
P value summary	ns
Do the variances differ signif. (P < 0.05)	No
ANOVA Table	SS	df	MS
Treatment (between columns)	171300	2	85640
Residual (within columns)	22980	15	1532
Total	194300	17
Bonferroni's Multiple Comparison Test	Mean Diff.	t	Significant? P < 0.05?	Summary	95% CI of diff
ASC supernatant vs EPC supernatant	129.2	5.716	Yes	***	68.29 to 190.0
ASC supernatant vs EGM2FCS	238.7	10.56	Yes	***	177.8 to 299.5
EPC supernatant vs EGM2FCS	109.5	4.846	Yes	***	48.63 to 170.4
invasion	ASC supernatant	EPC supernatant	EGM2FCS
well1	155	107	43
well2	142	94	32
well3	161	85	29
well4	127	122	44											well 1			well 2				well 3			well 4
												ASC supernatant
Table Analyzed	invasion
Data sets analyzed	A : ASC supernatant	B : EPC supernatant	C : EGM2FCS
ANOVA summary
F	66.5
P value	<0.0001
P value summary	****
Significant diff. among means (P < 0.05)?	Yes
R square	0.9366											EGM2 FCS
Brown-Forsythe test
F (DFn, DFd)	1.207 (2, 9)
P value	0.3432
P value summary	ns
Are SDs significantly different (P < 0.05)?	No
Bartlett's test
Bartlett's statistic (corrected)	1.463											EPC supernatant
P value	0.4811
P value summary	ns
Are SDs significantly different (P < 0.05)?	No
ANOVA table	SS	DF	MS	F (DFn, DFd)	P value
Treatment (between columns)	24158	2	12079	F (2, 9) = 66.5	P<0.0001
Residual (within columns)	1635	9	181.6
Total	25793	11
Data summary
Number of treatments (columns)	3
Number of values (total)	12
multiple comparison
Number of families	1
Number of comparisons per family	3
Alpha	0.05
Tukey's multiple comparisons test	Mean Diff.	95.00% CI of diff.	Significant?	Summary	Adjusted P Value
ASC supernatant vs. EPC supernatant	44.25	17.64 to 70.86	Yes	**	0.0031	A-B
ASC supernatant vs. EGM2FCS	109.3	82.64 to 135.9	Yes	****	<0.0001	A-C
EPC supernatant vs. EGM2FCS	65	38.39 to 91.61	Yes	***	0.0002	B-C
Test details	Mean 1	Mean 2	Mean Diff.	SE of diff.	n1	n2	q	DF
ASC supernatant vs. EPC supernatant	146.3	102	44.25	9.53	4	4	6.567	9
ASC supernatant vs. EGM2FCS	146.3	37	109.3	9.53	4	4	16.21	9
EPC supernatant vs. EGM2FCS	102	37	65	9.53	4	4	9.646	9
