# Supplementary material for: Effects of adipose-derived stromal cells and endothelial progenitor cells on adipose transplant survival and angiogenesis
Source: PLoS One. 2022 Jan 13;17(1):e0261498. doi: 10.1371/journal.pone.0261498 (PMC8758088; doi:10.1371/journal.pone.0261498)
Supplement: S6 Dataset — (ZIP) [file pone.0261498.s006.zip › Fig 6/Fig 6 data and analysis.xlsx]

## Sheet: Sheet1
		Ct均值 1	Ct均值 2	Ct均值 3	ΔCt1	ΔCt2	ΔCt3	ΔΔCt 1	ΔΔCt 2	ΔΔCt 3	Expression 1	Expression 2	Expression 3	Expression 均值	Expression SEM	Expression 1	Expression 2	Expression 3	Expression 均值	Expression SEM
GAPDH	EPC+assay medium	18.946	18.698	18.55
	EPC+ASC	21.971	21.721	21.672
	EPC+EGM2MV	17.808	17.485	17.415
ANGPT1	EPC+assay medium	24.104	24.336	24.33	5.158	5.638	5.78	1.474	1.954	2.096	0.359983	0.2581	0.233906	0.283996	0.066909	1.26756	0.908814	0.823624	1	0.235598
	EPC+ASC	25.634	25.437	25.356	3.663	3.716	3.684	-0.021	0.032	0	1.01466	0.978063	1	0.997575	0.0184196	3.5728	3.44393	3.52117	3.51264	0.0648587
	EPC+EGM2MV	22.314	22.563	22.573	4.506	5.078	5.158	0.822	1.394	1.474	0.565657	0.380508	0.359983	0.435383	0.113287	1.99178	1.33984	1.26756	1.53306	0.398903
ANGPT2	EPC+assay medium	32.26	31.965	32.243	13.314	13.267	13.693	2.037	1.99	2.416	0.24367	0.251739	0.187375	0.227595	0.0350641	1.07063	1.10608	0.823284	1	0.154064
	EPC+ASC	32.98	32.638	32.949	11.009	10.917	11.277	-0.268	-0.36	0	1.20414	1.28343	1	1.16252	0.146224	5.29071	5.63909	4.39378	5.10786	0.642476
	EPC+EGM2MV	31.403	31.703	31.794	13.595	14.218	14.379	2.318	2.941	3.102	0.200545	0.130218	0.116468	0.149077	0.0451	0.881151	0.572149	0.511733	0.655011	0.19816
CDH5	EPC+assay medium	33.947	33.913	32.185	15.001	15.215	13.635	4.232	4.446	2.866	0.0532159	0.0458797	0.137166	0.078754	0.0507195	0.675722	0.58257	1.74171	1	0.644024
	EPC+ASC	33.065	32.4	32.441	11.094	10.679	10.769	0.325	-0.09	0	0.798298	1.06437	1	0.954223	0.138817	10.1366	13.5151	12.6978	12.1165	1.76267
	EPC+EGM2MV	32.638	30.757	32.118	14.83	13.272	14.703	4.061	2.503	3.934	0.0599125	0.176409	0.0654256	0.100583	0.0657259	0.760754	2.24001	0.830759	1.27717	0.834572
VEGFR1(Flt1)	EPC+assay medium	30.912	30.39	30.072	11.966	11.692	11.522	5.07	4.796	4.626	0.0297699	0.0359965	0.0404982	0.0354215	0.00538717	0.840448	1.01623	1.14332	1	0.152087
	EPC+ASC	28.833	28.937	28.568	6.862	7.216	6.896	-0.034	0.32	0	1.02385	0.80107	1	0.941639	0.122319	28.9047	22.6153	28.2314	26.5838	3.45324
	EPC+EGM2MV	30.234	29.817	29.666	12.426	12.332	12.251	5.53	5.436	5.355	0.0216423	0.0230994	0.0244334	0.0230584	0.001396	0.610994	0.652129	0.68979	0.650971	0.039411
Tie1	EPC+assay medium	ND	ND	ND	#VALUE!	#VALUE!	#VALUE!	#VALUE!	#VALUE!	#VALUE!	#VALUE!	#VALUE!	#VALUE!	#VALUE!	#VALUE!	#VALUE!	#VALUE!	#VALUE!	#VALUE!	#VALUE!
	EPC+ASC	ND	ND	ND	#VALUE!	#VALUE!	#VALUE!	#VALUE!	#VALUE!	#VALUE!	#VALUE!	#VALUE!	#VALUE!	#VALUE!	#VALUE!	#VALUE!	#VALUE!	#VALUE!	#VALUE!	#VALUE!
	EPC+EGM2MV	39.08	36.439	35.945	21.272	18.954	18.53	#VALUE!	#VALUE!	#VALUE!	#VALUE!	#VALUE!	#VALUE!	#VALUE!	#VALUE!	#VALUE!	#VALUE!	#VALUE!	#VALUE!	#VALUE!
Tie2	EPC+assay medium	31.729	31.2	32.347	12.783	12.502	13.797	2.867	2.586	3.881	0.137071	0.166547	0.0678739	0.123831	0.0506515	1.10693	1.34496	0.548118	1	0.409038
	EPC+ASC	31.348	31.275	31.588	9.377	9.554	9.916	-0.539	-0.362	0	1.45297	1.28521	1	1.24606	0.229006	11.7335	10.3787	8.07554	10.0626	1.84935
	EPC+EGM2MV	29.836	31.256	31.825	12.028	13.771	14.41	2.112	3.855	4.494	0.231326	0.0691082	0.0443784	0.114938	0.101551	1.86808	0.558086	0.358379	0.928183	0.82008
VEGFA	EPC+assay medium	26.216	26.33	26.435	7.27	7.632	7.885	0	0.362	0.615	1	0.778085	0.65293	0.810338	0.175769	1.23405	0.960198	0.80575	1	0.216908
	EPC+ASC	26.393	26.332	26.472	4.422	4.611	4.8	-2.848	-2.659	-2.47	7.20002	6.31595	5.54044	6.35213	0.83038	8.8852	7.79421	6.83719	7.83887	1.02473
	EPC+EGM2MV	24.929	24.909	24.916	7.121	7.424	7.501	-0.149	0.154	0.231	1.1088	0.898755	0.852044	0.9532	0.136763	1.36832	1.10911	1.05147	1.1763	0.168773
