# Supplementary material for: Effects of adipose-derived stromal cells and endothelial progenitor cells on adipose transplant survival and angiogenesis
Source: PLoS One. 2022 Jan 13;17(1):e0261498. doi: 10.1371/journal.pone.0261498 (PMC8758088; doi:10.1371/journal.pone.0261498)
Supplement: S7 Dataset — (ZIP) [file pone.0261498.s007.zip]

Archive with 21 entries (20 files):
- Fig 7/
- Fig 7/Fig 7 A.JPG
- Fig 7/Fig 7 B1.jpg
- Fig 7/Fig 7 B2.tif
- Fig 7/Fig 7 B3.tif
- Fig 7/Fig 7 B4.tif
- Fig 7/Fig 7 C1.jpg
- Fig 7/Fig 7 C2.tif
- Fig 7/Fig 7 C3.tif
- Fig 7/Fig 7 C4.tif
- Fig 7/Fig 7 D1.jpg
- Fig 7/Fig 7 D2.tif
- Fig 7/Fig 7 D3.tif
- Fig 7/Fig 7 D4.tif
- Fig 7/Fig 7 E data and analysis.xlsx
- Fig 7/Fig 7 F data and analysis.xlsx
- Fig 7/Fig 7 G.tif
- Fig 7/Fig 7 G1.tif
- Fig 7/Fig 7 G2.tif
- Fig 7/Fig 7 G3.tif
- Fig 7/Fig 7 G4.tif
