# Supplementary material for: Effects of adipose-derived stromal cells and endothelial progenitor cells on adipose transplant survival and angiogenesis
Source: PLoS One. 2022 Jan 13;17(1):e0261498. doi: 10.1371/journal.pone.0261498 (PMC8758088; doi:10.1371/journal.pone.0261498)
Supplement: S7 Dataset — (ZIP) [file pone.0261498.s007.zip › Fig 7/Fig 7 E data and analysis.xlsx]

## Sheet: Sheet1
The transplanted tissues in each group were weighted manually
（g）	Adipose				Adipose With EPC				Adipose with EPC+ASC
30 Days	0.24	0.179	0.261	0.223	0.376	0.312	0.283	0.369	0.363	0.412	0.325	0.386
50 Days	0.093	0.086	0.091	0.045	0.152	0.114	0.214	0.091	0.267	0.355	0.143	0.326
Ordinary one-way ANOVA results of data of 30 Days											Ordinary one-way ANOVA results of data of 50 Days
Table Analyzed	30 Days										Table Analyzed	50 Days
Data sets analyzed	A-C										Data sets analyzed	A-C
ANOVA summary											ANOVA summary
F	15.01										F	9.591
P value	0.0014										P value	0.0059
P value summary	**										P value summary	**
Significant diff. among means (P < 0.05)?	Yes										Significant diff. among means (P < 0.05)?	Yes
R squared	0.7694										R squared	0.6806
Brown-Forsythe test											Brown-Forsythe test
F (DFn, DFd)	0.5434 (2, 9)										F (DFn, DFd)	1.889 (2, 9)
P value	0.5987										P value	0.2066
P value summary	ns										P value summary	ns
Are SDs significantly different (P < 0.05)?	No										Are SDs significantly different (P < 0.05)?	No
Bartlett's test											Bartlett's test
Bartlett's statistic (corrected)	0.1946										Bartlett's statistic (corrected)	4.287
P value	0.9073										P value	0.1173
P value summary	ns										P value summary	ns
Are SDs significantly different (P < 0.05)?	No										Are SDs significantly different (P < 0.05)?	No
ANOVA table	SS	DF	MS	F (DFn, DFd)	P value						ANOVA table	SS	DF	MS	F (DFn, DFd)	P value
Treatment (between columns)	0.04601	2	0.02301	F (2, 9) = 15.01	P=0.0014						Treatment (between columns)	0.07818	2	0.03909	F (2, 9) = 9.591	P=0.0059
Residual (within columns)	0.01379	9	0.001533								Residual (within columns)	0.03668	9	0.004076
Total	0.05981	11									Total	0.1149	11
Data summary											Data summary
Number of treatments (columns)	3										Number of treatments (columns)	3
Number of values (total)	12										Number of values (total)	12
Multiple comparisons											Multiple comparisons
Number of families	1										Number of families	1
Number of comparisons per family	3										Number of comparisons per family	3
Alpha	0.05										Alpha	0.05
Bonferroni's multiple comparisons test	Mean Diff.	95.00% CI of diff.	Below threshold?	Summary							Tukey's multiple comparisons test	Mean Diff.	95.00% CI of diff.	Below threshold?	Summary	Adjusted P Value
Adipose vs. Adipose With EPC	-0.1093	-0.1905 to -0.02805	Yes	*		A-B					Adipose vs. Adipose With EPC	-0.064	-0.1900 to 0.06204	No	ns	0.3727	A-B
Adipose vs. Adipose with EPC+ASC	-0.1458	-0.2270 to -0.06455	Yes	**		A-C					Adipose vs. Adipose with EPC+ASC	-0.194	-0.3200 to -0.06796	Yes	**	0.0051	A-C
Adipose With EPC vs. Adipose with EPC+ASC	-0.0365	-0.1177 to 0.04470	No	ns		B-C					Adipose With EPC vs. Adipose with EPC+ASC	-0.13	-0.2560 to -0.003964	Yes	*	0.0436	B-C
Test details	Mean 1	Mean 2	Mean Diff.	SE of diff.	n1	n2	t	DF			Test details	Mean 1	Mean 2	Mean Diff.	SE of diff.	n1	n2	q	DF
Adipose vs. Adipose With EPC	0.2258	0.335	-0.1093	0.02768	4	4	3.947	9			Adipose vs. Adipose With EPC	0.07875	0.1428	-0.064	0.04514	4	4	2.005	9
Adipose vs. Adipose with EPC+ASC	0.2258	0.3715	-0.1458	0.02768	4	4	5.265	9			Adipose vs. Adipose with EPC+ASC	0.07875	0.2728	-0.194	0.04514	4	4	6.078	9
Adipose With EPC vs. Adipose with EPC+ASC	0.335	0.3715	-0.0365	0.02768	4	4	1.319	9			Adipose With EPC vs. Adipose with EPC+ASC	0.1428	0.2728	-0.13	0.04514	4	4	4.073	9
