# Supplementary material for: Effects of adipose-derived stromal cells and endothelial progenitor cells on adipose transplant survival and angiogenesis
Source: PLoS One. 2022 Jan 13;17(1):e0261498. doi: 10.1371/journal.pone.0261498 (PMC8758088; doi:10.1371/journal.pone.0261498)
Supplement: S7 Dataset — (ZIP) [file pone.0261498.s007.zip › Fig 7/Fig 7 F data and analysis.xlsx]

## Sheet: Sheet1
The entire tissue sections were scaned by 3DHISTECH scaner. The numbers of RBC-filled vessels were counted manually in CaseViewer software,and the tissue area was calculated by CaseViewer software
	Adipose	Adipose with EPC	Adipose with EPC+ASC			Adipose	Adipose with EPC	Adipose with EPC+ASC
Numbers of RBC-filled vessels	0	20	148		Area of fat tissue（mm2）	1.385	1.278	1.526
	3	16	103			1.041	1.459	1.611
	2	29	59			0.965	1.68	0.975
	2	24	93			0.983	0.993	1.238
	1	40	122			0.996	1.289	1.385
	1	19	90			0.953	1.341	1.5213
	Adipose	Adipose with EPC	Adipose with EPC+ASC
Numbers of RBC-filled vessels per mm2	0	15.6495	96.9856
	2.88184	10.9664	63.9354
	2.07254	17.2619	60.5128
	2.03459	24.1692	75.1212
	1.00402	31.0318	88.0866
	1.04932	14.1685	59.1599
Ordinary one-way ANOVA results
Table Analyzed	血管计数2
Data sets analyzed	A-C
ANOVA summary
F	85.29
P value	<0.0001
P value summary	****
Significant diff. among means (P < 0.05)?	Yes
R squared	0.9192
Brown-Forsythe test
F (DFn, DFd)	6.368 (2, 15)
P value	0.01
P value summary	**
Are SDs significantly different (P < 0.05)?	Yes
Bartlett's test
Bartlett's statistic (corrected)	19.67
P value	<0.0001
P value summary	****
Are SDs significantly different (P < 0.05)?	Yes
ANOVA table	SS	DF	MS	F (DFn, DFd)	P value
Treatment (between columns)	17174	2	8587	F (2, 15) = 85.29	P<0.0001
Residual (within columns)	1510	15	100.7
Total	18685	17
Data summary
Number of treatments (columns)	3
Number of values (total)	18
Multiple comparisons
Number of families	1
Number of comparisons per family	3
Alpha	0.05
Tukey's multiple comparisons test	Mean Diff.	95.00% CI of diff.	Below threshold?	Summary	Adjusted P Value
Adipose vs. Adipose with EPC	-17.37	-32.41 to -2.320	Yes	*	0.0231	A-B
Adipose vs. Adipose with EPC+ASC	-72.46	-87.51 to -57.41	Yes	***	<0.001	A-C
Adipose with EPC vs. Adipose with EPC+ASC	-55.09	-70.14 to -40.05	Yes	***	<0.001	B-C
Test details	Mean 1	Mean 2	Mean Diff.	SE of diff.	n1	n2	q	DF
Adipose vs. Adipose with EPC	1.507	18.87	-17.37	5.793	6	6	4.24	15
Adipose vs. Adipose with EPC+ASC	1.507	73.97	-72.46	5.793	6	6	17.69	15
Adipose with EPC vs. Adipose with EPC+ASC	18.87	73.97	-55.09	5.793	6	6	13.45	15
